# Supplementary material for: Creation of Zinc (II)-Complexed Green Tea and Its Effects on Gut Microbiota by Daily Green Tea Consumption
Source: Molecules. 2025 Jul 30;30(15):3191. doi: 10.3390/molecules30153191 (PMC12348637; doi:10.3390/molecules30153191)
Supplement: Supplementary file 1 [file molecules-30-03191-s001.zip]

Archive with 1 entries (1 files):
- molecules-3753597-supplementary.pdf
